# Supplementary material for: In Situ Sputtering Silver Induction Electrode for Stable and Stretchable Triboelectric Nanogenerators
Source: Micromachines (Basel). 2021 Oct 18;12(10):1267. doi: 10.3390/mi12101267 (PMC8540825; doi:10.3390/mi12101267)
Supplement: Supplementary file 1 [file micromachines-12-01267-s001.zip]

Archive with 1 entries (1 files):
- micromachines-1423059-supplementary.pdf
